# Supplementary material for: Joint optimization of high-speed train timetables, speed levels and stop plans for increasing capacity based on a compressed multilayer space-time network
Source: PLoS One. 2022 Mar 3;17(3):e0264835. doi: 10.1371/journal.pone.0264835 (PMC8893625; doi:10.1371/journal.pone.0264835)
Supplement: S1 Data — (XLSX) [file pone.0264835.s001.xlsx]

## Sheet: Timetable
	1	2	3	4	5	6	7	8	9	10	11	12	13	14	15	16	17	18	19	20	21	22	23	24	25	26	27	28	29	30	31	32	33	34	35	36	37	38	39	40	41	42	43	44	45	46	47	48	49
Train number	G175	G51	G101	G103	G5	G471	G261	G57	G105	G177	G4219	G383	G265	G143	G381	G19	G107	G55	G109	G387	G165	G111	G355	G263	G113	G1	G395	G211	G41	G115	G117	G179	G33	G27	G8911	G7	G119	G329	G323	G213	G171	G121	G301	G181	G163	G4171	G31	G123	G125
Starting station	Beijing South	Tianjin West	Beijing South	Beijing South	Beijing South	Beijing South	Beijing South	Beijing South	Beijing South	Beijing South	Beijing South	Beijing South	Beijing South	Beijing South	Beijing South	Beijing South	Beijing South	Beijing South	Beijing South	Beijing South	Beijing South	Beijing South	Beijing South	Beijing South	Beijing South	Beijing South	Beijing South	Tianjin West	Beijing South	Beijing South	Beijing South	Beijing South	Beijing South	Beijing South	Beijing South	Beijing South	Beijing South	Tianjin West	Beijing South	Tianjin West	Tianjin West	Beijing South	Beijing South	Beijing South	Beijing South	Beijing South	Beijing South	Beijing South	Beijing South
Terminal station	Qingdao	Ningbo	Shanghai Hongqiao	Shanghai Hongqiao	Shanghai	Yantai	Liuan	Ningbo	Shanghai Hongqiao	Qingdao北	Yantai	Jilin	Huangshan North	Shanghai Hongqiao	Fuyu North	Hangzhou East	Shanghai Hongqiao	Fuzhou	Shanghai Hongqiao	Dalian North	Shaoxing North	Shanghai Hongqiao	Xiamen North	Hefei South	Shanghai Hongqiao	Shanghai Hongqiao	Dandong	Shanghai Hongqiao	Hangzhou East	Shanghai Hongqiao	Shanghai Hongqiao	Qingdao	Nanchang West	Fuzhou	Tianjin West	Shanghai Hongqiao	Shanghai Hongqiao	Fuzhou	Xiamen North	Shanghai Hongqiao	Qingdao	Shanghai Hongqiao	Fuzhou South	Qingdao North	Cangnan	Qingdao North	Hangzhou East	Shanghai Hongqiao	Shanghai Hongqiao
Train type	Middle Speed	Middle Speed	Middle Speed	Middle Speed	High Speed	Middle Speed	Middle Speed	Middle Speed	Middle Speed	Middle Speed	Middle Speed	Middle Speed	Middle Speed	Middle Speed	Middle Speed	High Speed	High Speed	High Speed	High Speed	Middle Speed	High Speed	High Speed	High Speed	High Speed	High Speed	High Speed	High Speed	High Speed	High Speed	High Speed	High Speed	High Speed	High Speed	High Speed	High Speed	High Speed	High Speed	High Speed	High Speed	High Speed	High Speed	High Speed	High Speed	High Speed	High Speed	Temporary	High Speed	High Speed	High Speed
Beijing South	06:21:00	-	06:43:00	06:53:00	07:00:00	07:04:00	07:08:00	07:15:00	07:20:00	07:25:00	07:30:00	07:35:00	07:45:00	07:50:00	07:55:00	08:00:00	08:05:00	08:10:00	08:15:00	08:25:00	08:30:00	08:35:00	08:40:00	08:45:00	08:50:00	09:00:00	09:05:00	-	09:15:00	09:20:00	09:25:00	09:35:00	09:40:00	09:45:00	09:50:00	10:00:00	10:05:00	-	10:10:00	-	-	10:20:00	10:30:00	10:40:00	10:45:00	10:50:00	11:00:00	11:05:00	11:10:00
Beijing South	06:21:00	-	06:43:00	06:53:00	07:00:00	07:04:00	07:08:00	07:15:00	07:20:00	07:25:00	07:30:00	07:35:00	07:45:00	07:50:00	07:55:00	08:00:00	08:05:00	08:10:00	08:15:00	08:25:00	08:30:00	08:35:00	08:40:00	08:45:00	08:50:00	09:00:00	09:05:00	-	09:15:00	09:20:00	09:25:00	09:35:00	09:40:00	09:45:00	09:50:00	10:00:00	10:05:00	-	10:10:00	-	-	10:20:00	10:30:00	10:40:00	10:45:00	10:50:00	11:00:00	11:05:00	11:10:00
Lang Fang	06:40:20	-	07:02:20	07:11:20	07:17:30	07:22:20	07:26:20	07:33:20	07:38:20	07:43:20	07:48:20	07:56:20	08:04:20	08:08:20	08:13:20	08:17:38	08:23:20	08:28:20	08:33:20	08:43:20	08:48:20	08:53:20	08:58:20	09:04:20	09:11:20	09:17:30	09:26:30	-	09:34:20	09:39:20	09:43:20	09:53:20	09:58:20	10:04:20	10:08:20	10:17:30	10:23:55	-	10:31:20	-	-	10:41:20	10:52:20	11:00:20	11:04:20	11:11:20	11:17:30	11:23:20	11:28:20
Lang Fang	06:40:20	-	07:02:20	07:11:20	07:17:30	07:22:20	07:26:20	07:33:20	07:38:20	07:43:20	07:48:20	07:58:20	08:04:20	08:08:20	08:13:20	08:17:38	08:23:20	08:28:20	08:33:20	08:43:20	08:48:20	08:53:20	08:58:20	09:04:20	09:19:30	09:17:30	09:28:20	-	09:34:20	09:39:20	09:43:20	09:53:20	09:58:20	10:04:20	10:08:20	10:17:30	10:23:55	-	10:33:20	-	-	10:45:20	10:54:20	11:00:20	11:04:20	11:31:20	11:17:30	11:23:20	11:28:20
Tianjin South	06:53:05	07:09:52	07:15:05	07:24:05	07:31:40	07:38:05	07:42:05	07:49:05	07:54:05	07:59:05	08:04:05	-	08:17:05	08:24:05	-	08:28:48	08:37:05	08:41:05	08:46:05	-	09:01:05	09:06:05	09:11:05	09:17:05	09:35:05	09:28:40	-	09:40:44	09:47:05	09:55:05	09:59:05	10:06:05	10:14:05	10:17:05	-	10:28:40	10:36:40	10:41:44	10:48:05	10:52:05	10:57:00	11:01:05	11:12:05	11:16:05	11:21:05	11:49:05	11:28:40	11:39:05	11:44:05
Tianjin South	06:53:05	07:09:52	07:15:05	07:24:05	07:33:40	07:40:05	07:44:05	07:51:05	07:56:05	08:01:05	08:06:05	-	08:17:05	08:31:05	-	08:28:48	08:37:05	08:41:05	08:46:05	-	09:01:05	09:06:05	09:11:05	09:17:05	09:35:05	09:28:40	-	09:40:44	09:47:05	09:57:05	10:10:05	10:06:05	10:30:40	10:17:05	-	10:28:40	10:36:40	10:41:44	10:48:05	10:52:05	10:57:00	11:01:05	11:14:05	11:18:05	11:33:05	11:51:05	11:28:40	11:41:05	11:46:05
Cangzhou West	07:13:56	07:30:43	07:35:56	07:44:56	07:52:30	07:59:56	08:03:56	08:11:56	08:15:56	08:23:56	08:28:56	-	08:38:56	08:51:56	-	08:44:38	08:55:56	08:59:56	09:06:56	-	09:18:56	09:23:56	09:31:56	09:34:56	09:55:56	09:44:30	-	10:01:35	10:07:56	10:16:56	10:29:56	10:23:56	10:50:31	10:34:56	-	10:44:30	10:54:31	10:59:35	11:05:56	11:09:56	11:17:51	11:21:56	11:33:56	11:40:56	11:52:56	12:10:56	11:44:30	12:00:56	12:05:56
Cangzhou West	07:16:56	07:32:43	07:38:56	07:54:56	07:52:30	07:59:56	08:03:56	08:11:56	08:15:56	08:25:56	08:30:56	-	08:46:56	08:51:56	-	08:44:38	08:55:56	08:59:56	09:08:56	-	09:18:56	09:23:56	09:46:56	09:34:56	09:57:56	09:44:30	-	10:03:35	10:09:56	10:16:56	10:29:56	10:23:56	10:50:31	10:34:56	-	10:44:30	10:54:31	10:59:35	11:05:56	11:09:56	11:19:50	11:24:56	11:33:56	11:46:30	11:52:56	12:10:56	11:44:30	12:00:56	12:05:56
Dezhou East	07:43:02	07:58:49	08:05:02	08:18:02	08:10:40	08:24:02	08:28:02	08:36:02	08:40:02	08:52:02	08:57:02	-	09:10:02	09:14:02	-	09:02:48	09:20:02	09:24:02	09:32:02	-	09:40:02	09:48:02	10:13:02	09:59:02	10:21:02	10:02:40	-	10:26:41	10:33:02	10:41:02	10:54:02	10:48:02	11:14:37	10:59:02	-	11:02:40	11:18:37	11:23:41	11:30:02	11:34:02	11:42:56	11:51:02	11:58:02	12:12:36	12:17:02	12:35:02	12:02:40	12:25:02	12:30:02
Dezhou East	07:47:02	08:00:49	08:13:02	08:18:02	08:10:40	08:26:02	08:30:02	08:38:02	08:43:02	08:54:02	09:05:02	-	09:10:02	09:14:02	-	09:02:48	09:22:02	09:26:02	09:32:02	-	09:40:02	09:50:02	10:15:02	10:05:02	10:21:02	10:02:40	-	10:26:41	10:33:02	10:43:02	11:09:02	10:50:02	11:16:37	11:05:02	-	11:02:40	11:20:37	11:25:41	11:32:02	11:36:02	11:42:56	11:53:02	12:05:02	12:14:02	12:19:02	12:38:02	12:02:40	12:27:02	12:32:02
Jinan West	08:11:10	08:24:57	08:37:10	08:41:10	08:30:50	08:50:10	08:54:10	09:02:10	09:07:10	09:18:10	09:29:10	-	09:33:10	09:37:10	-	09:22:58	09:46:10	09:50:10	09:56:10	-	10:02:10	10:14:10	10:39:10	10:29:10	10:43:10	10:22:50	-	10:48:49	10:55:10	11:07:10	11:33:10	11:14:10	11:40:45	11:29:10	-	11:22:50	11:44:45	11:49:49	11:56:10	12:00:10	12:05:04	12:17:10	12:29:10	12:38:10	12:43:10	13:02:10	12:22:50	12:51:10	12:56:10
Jinan West	08:14:10	08:37:10	08:41:10	08:45:10	08:32:50	08:58:30	08:56:10	09:06:10	09:11:10	09:20:10	09:42:30	-	09:35:10	09:39:10	-	09:24:58	09:48:10	09:55:10	09:59:10	-	10:05:10	10:17:35	10:42:10	10:31:10	10:47:10	10:24:50	-	10:51:10	10:58:10	11:09:10	11:38:10	11:16:10	11:42:45	11:33:10	-	11:24:50	11:46:45	11:51:49	11:58:10	12:03:10	12:18:04	12:29:10	12:33:10	12:40:10	12:45:10	13:17:30	12:24:50	12:53:10	12:58:10
[truncated: 103 more columns]
